# Supplementary material for: Adducts of the Zinc Salt of Dinitramic Acid
Source: Materials (Basel). 2022 Dec 21;16(1):70. doi: 10.3390/ma16010070 (PMC9821768; doi:10.3390/ma16010070)
Supplement: Supplementary file 1 [file materials-16-00070-s001.zip]

Archive with 1 entries (1 files):
- materials-2117592-supplementary.pdf
